# Supplementary material for: Comparative Efficacy and Safety of Stillen® and Rebamipide in Patients with Acute or Chronic Gastritis: A Systematic Review and Network Meta-Analysis of Randomized Controlled Trials
Source: J Clin Med. 2025 Sep 2;14(17):6209. doi: 10.3390/jcm14176209 (PMC12429379; doi:10.3390/jcm14176209)
Supplement: Supplementary file 1 [file jcm-14-06209-s001.zip]

Archive with 1 entries (1 files):
- jcm-3754388-supplementary.pdf
